# Supplementary material for: Kinetic Properties of Microbial Exoenzymes Vary With Soil Depth but Have Similar Temperature Sensitivities Through the Soil Profile
Source: Front Microbiol. 2021 Nov 30;12:735282. doi: 10.3389/fmicb.2021.735282 (PMC8669745; doi:10.3389/fmicb.2021.735282)
Supplement: Supplementary file 2 [file Data_Sheet_2.zip]

Archive with 7 entries (7 files):
- enzymes_code.zip
- enzymes_dataProcessed.zip
- enzymes_dataRaw.zip
- enzymes_sampleMetadata.xlsx
- __MACOSX/._enzymes_sampleMetadata.xlsx
- Supplementary_Materials_File_Descriptions.pdf
- __MACOSX/._Supplementary_Materials_File_Descriptions.pdf
