# Supplementary material for: Kinetic Properties of Microbial Exoenzymes Vary With Soil Depth but Have Similar Temperature Sensitivities Through the Soil Profile
Source: Front Microbiol. 2021 Nov 30;12:735282. doi: 10.3389/fmicb.2021.735282 (PMC8669745; doi:10.3389/fmicb.2021.735282)
Supplement: Supplementary file 2 [file Data_Sheet_2.zip › enzymes_sampleMetadata.xlsx]

## Sheet: enzymes_sampleMetadata
Sample Name	Other name(s)	IGSN	Parent IGSN	Release Date	Material	Sample Description	Purpose	Collector/Chief Scientist	Collection date	Collection method description	Field program/cruise	Latitude (Coordinate system: WGS 84)	Longitude (Coordinate system: WGS 84)	Navigation type	Location description	Country	Elevation start	Elevation unit	Depth in core (min)	Depth in core (max)	Depth scale	Primary physiographic feature	Release Date	Current archive	Current archive contact	biome	siteID	sampleProcessing
BE201907091COP0010	1COPA0010	IEBWE009X	IEBWE009U	2021-04-21	Soil	Section of core collected in-between heated plot 1H and unheated control plot 1C from a deep soil warming experiment; outside the zone affected by experimental warming (over three meters away)	Chracterization of enzyme kinetics and temperature sensitivity through the soil profile	Eoin L. Brodie	2019-07-09	Collected with a multi-stage corer 5 cm in diameter using a 10 kg hand-held slide-hammer	LBNL Belowground Biogeochemistry SFA	38.9121	-120.662	GPS	Temperate mixed conifer forest	United States	1370	meter	0	0.1	meter	mountain forest soil [ENVO_00005769]; forest soil [ENVO_00002261]; mountain [ENVO:00000081]	2021-04-21	Lawrence Berkeley National Laboratory; CA; USA	Eoin L. Brodie; elbrodie@lbl.gov	temperate woodand biome [ENVO_01000221]; temperate coniferous forest biome [ENVO_01000211]	Blodgett forest	soil sieved to 2 mm
BE201907091COP1020	1COPA1020	IEBWE009Y	IEBWE009U	2021-04-21	Soil	Section of core collected in-between heated plot 1H and unheated control plot 1C from a deep soil warming experiment; outside the zone affected by experimental warming (over three meters away)	Chracterization of enzyme kinetics and temperature sensitivity through the soil profile	Eoin L. Brodie	2019-07-09	Collected with a multi-stage corer 5 cm in diameter using a 10 kg hand-held slide-hammer	LBNL Belowground Biogeochemistry SFA	38.9121	-120.662	GPS	Temperate mixed conifer forest	United States	1370	meter	0.1	0.2	meter	mountain forest soil [ENVO_00005769]; forest soil [ENVO_00002261]; mountain [ENVO:00000081]	2021-04-21	Lawrence Berkeley National Laboratory; CA; USA	Eoin L. Brodie; elbrodie@lbl.gov	temperate woodand biome [ENVO_01000221]; temperate coniferous forest biome [ENVO_01000211]	Blodgett forest	soil sieved to 2 mm
BE201907091COP2030	1COPA2030	IEBWE009Z	IEBWE009U	2021-04-21	Soil	Section of core collected in-between heated plot 1H and unheated control plot 1C from a deep soil warming experiment; outside the zone affected by experimental warming (over three meters away)	Chracterization of enzyme kinetics and temperature sensitivity through the soil profile	Eoin L. Brodie	2019-07-09	Collected with a multi-stage corer 5 cm in diameter using a 10 kg hand-held slide-hammer	LBNL Belowground Biogeochemistry SFA	38.9121	-120.662	GPS	Temperate mixed conifer forest	United States	1370	meter	0.2	0.3	meter	mountain forest soil [ENVO_00005769]; forest soil [ENVO_00002261]; mountain [ENVO:00000081]	2021-04-21	Lawrence Berkeley National Laboratory; CA; USA	Eoin L. Brodie; elbrodie@lbl.gov	temperate woodand biome [ENVO_01000221]; temperate coniferous forest biome [ENVO_01000211]	Blodgett forest	soil sieved to 2 mm
BE201907091COP3040	1COPA3040	IEBWE00A0	IEBWE009U	2021-04-21	Soil	Section of core collected in-between heated plot 1H and unheated control plot 1C from a deep soil warming experiment; outside the zone affected by experimental warming (over three meters away)	Chracterization of enzyme kinetics and temperature sensitivity through the soil profile	Eoin L. Brodie	2019-07-09	Collected with a multi-stage corer 5 cm in diameter using a 10 kg hand-held slide-hammer	LBNL Belowground Biogeochemistry SFA	38.9121	-120.662	GPS	Temperate mixed conifer forest	United States	1370	meter	0.3	0.4	meter	mountain forest soil [ENVO_00005769]; forest soil [ENVO_00002261]; mountain [ENVO:00000081]	2021-04-21	Lawrence Berkeley National Laboratory; CA; USA	Eoin L. Brodie; elbrodie@lbl.gov	temperate woodand biome [ENVO_01000221]; temperate coniferous forest biome [ENVO_01000211]	Blodgett forest	soil sieved to 2 mm
BE201907091COP4050	1COPA4050	IEBWE00A1	IEBWE009U	2021-04-21	Soil	Section of core collected in-between heated plot 1H and unheated control plot 1C from a deep soil warming experiment; outside the zone affected by experimental warming (over three meters away)	Chracterization of enzyme kinetics and temperature sensitivity through the soil profile	Eoin L. Brodie	2019-07-09	Collected with a multi-stage corer 5 cm in diameter using a 10 kg hand-held slide-hammer	LBNL Belowground Biogeochemistry SFA	38.9121	-120.662	GPS	Temperate mixed conifer forest	United States	1370	meter	0.4	0.5	meter	mountain forest soil [ENVO_00005769]; forest soil [ENVO_00002261]; mountain [ENVO:00000081]	2021-04-21	Lawrence Berkeley National Laboratory; CA; USA	Eoin L. Brodie; elbrodie@lbl.gov	temperate woodand biome [ENVO_01000221]; temperate coniferous forest biome [ENVO_01000211]	Blodgett forest	soil sieved to 2 mm
BE201907091COP5060	1COPA5060	IEBWE00A2	IEBWE009U	2021-04-21	Soil	Section of core collected in-between heated plot 1H and unheated control plot 1C from a deep soil warming experiment; outside the zone affected by experimental warming (over three meters away)	Chracterization of enzyme kinetics and temperature sensitivity through the soil profile	Eoin L. Brodie	2019-07-09	Collected with a multi-stage corer 5 cm in diameter using a 10 kg hand-held slide-hammer	LBNL Belowground Biogeochemistry SFA	38.9121	-120.662	GPS	Temperate mixed conifer forest	United States	1370	meter	0.5	0.6	meter	mountain forest soil [ENVO_00005769]; forest soil [ENVO_00002261]; mountain [ENVO:00000081]	2021-04-21	Lawrence Berkeley National Laboratory; CA; USA	Eoin L. Brodie; elbrodie@lbl.gov	temperate woodand biome [ENVO_01000221]; temperate coniferous forest biome [ENVO_01000211]	Blodgett forest	soil sieved to 2 mm
BE201907091COP6070	1COPA6070	IEBWE00A3	IEBWE009U	2021-04-21	Soil	Section of core collected in-between heated plot 1H and unheated control plot 1C from a deep soil warming experiment; outside the zone affected by experimental warming (over three meters away)	Chracterization of enzyme kinetics and temperature sensitivity through the soil profile	Eoin L. Brodie	2019-07-09	Collected with a multi-stage corer 5 cm in diameter using a 10 kg hand-held slide-hammer	LBNL Belowground Biogeochemistry SFA	38.9121	-120.662	GPS	Temperate mixed conifer forest	United States	1370	meter	0.6	0.7	meter	mountain forest soil [ENVO_00005769]; forest soil [ENVO_00002261]; mountain [ENVO:00000081]	2021-04-21	Lawrence Berkeley National Laboratory; CA; USA	Eoin L. Brodie; elbrodie@lbl.gov	temperate woodand biome [ENVO_01000221]; temperate coniferous forest biome [ENVO_01000211]	Blodgett forest	soil sieved to 2 mm
BE201907091COP7080	1COPA7080	IEBWE00A4	IEBWE009U	2021-04-21	Soil	Section of core collected in-between heated plot 1H and unheated control plot 1C from a deep soil warming experiment; outside the zone affected by experimental warming (over three meters away)	Chracterization of enzyme kinetics and temperature sensitivity through the soil profile	Eoin L. Brodie	2019-07-09	Collected with a multi-stage corer 5 cm in diameter using a 10 kg hand-held slide-hammer	LBNL Belowground Biogeochemistry SFA	38.9121	-120.662	GPS	Temperate mixed conifer forest	United States	1370	meter	0.7	0.8	meter	mountain forest soil [ENVO_00005769]; forest soil [ENVO_00002261]; mountain [ENVO:00000081]	2021-04-21	Lawrence Berkeley National Laboratory; CA; USA	Eoin L. Brodie; elbrodie@lbl.gov	temperate woodand biome [ENVO_01000221]; temperate coniferous forest biome [ENVO_01000211]	Blodgett forest	soil sieved to 2 mm
BE201907091COP8090	1COPA8090	IEBWE00A5	IEBWE009U	2021-04-21	Soil	Section of core collected in-between heated plot 1H and unheated control plot 1C from a deep soil warming experiment; outside the zone affected by experimental warming (over three meters away)	Chracterization of enzyme kinetics and temperature sensitivity through the soil profile	Eoin L. Brodie	2019-07-09	Collected with a multi-stage corer 5 cm in diameter using a 10 kg hand-held slide-hammer	LBNL Belowground Biogeochemistry SFA	38.9121	-120.662	GPS	Temperate mixed conifer forest	United States	1370	meter	0.8	0.9	meter	mountain forest soil [ENVO_00005769]; forest soil [ENVO_00002261]; mountain [ENVO:00000081]	2021-04-21	Lawrence Berkeley National Laboratory; CA; USA	Eoin L. Brodie; elbrodie@lbl.gov	temperate woodand biome [ENVO_01000221]; temperate coniferous forest biome [ENVO_01000211]	Blodgett forest	soil sieved to 2 mm
BE201907092COP0010	2COPA0010	IEBWE00A6	IEBWE009V	2021-04-21	Soil	Section of core collected in-between heated plot 2H and unheated control plot 2C from a deep soil warming experiment; outside the zone affected by experimental warming (over three meters away)	Chracterization of enzyme kinetics and temperature sensitivity through the soil profile	Eoin L. Brodie	2019-07-09	Collected with a multi-stage corer 5 cm in diameter using a 10 kg hand-held slide-hammer	LBNL Belowground Biogeochemistry SFA	38.9122	-120.661	GPS	Temperate mixed conifer forest	United States	1370	meter	0	0.1	meter	mountain forest soil [ENVO_00005769]; forest soil [ENVO_00002261]; mountain [ENVO:00000081]	2021-04-21	Lawrence Berkeley National Laboratory; CA; USA	Eoin L. Brodie; elbrodie@lbl.gov	temperate woodand biome [ENVO_01000221]; temperate coniferous forest biome [ENVO_01000211]	Blodgett forest	soil sieved to 2 mm
BE201907092COP1020	2COPA1020	IEBWE00A7	IEBWE009V	2021-04-21	Soil	Section of core collected in-between heated plot 2H and unheated control plot 2C from a deep soil warming experiment; outside the zone affected by experimental warming (over three meters away)	Chracterization of enzyme kinetics and temperature sensitivity through the soil profile	Eoin L. Brodie	2019-07-09	Collected with a multi-stage corer 5 cm in diameter using a 10 kg hand-held slide-hammer	LBNL Belowground Biogeochemistry SFA	38.9122	-120.661	GPS	Temperate mixed conifer forest	United States	1370	meter	0.1	0.2	meter	mountain forest soil [ENVO_00005769]; forest soil [ENVO_00002261]; mountain [ENVO:00000081]	2021-04-21	Lawrence Berkeley National Laboratory; CA; USA	Eoin L. Brodie; elbrodie@lbl.gov	temperate woodand biome [ENVO_01000221]; temperate coniferous forest biome [ENVO_01000211]	Blodgett forest	soil sieved to 2 mm
BE201907092COP2030	2COPA2030	IEBWE00A8	IEBWE009V	2021-04-21	Soil	Section of core collected in-between heated plot 2H and unheated control plot 2C from a deep soil warming experiment; outside the zone affected by experimental warming (over three meters away)	Chracterization of enzyme kinetics and temperature sensitivity through the soil profile	Eoin L. Brodie	2019-07-09	Collected with a multi-stage corer 5 cm in diameter using a 10 kg hand-held slide-hammer	LBNL Belowground Biogeochemistry SFA	38.9122	-120.661	GPS	Temperate mixed conifer forest	United States	1370	meter	0.2	0.3	meter	mountain forest soil [ENVO_00005769]; forest soil [ENVO_00002261]; mountain [ENVO:00000081]	2021-04-21	Lawrence Berkeley National Laboratory; CA; USA	Eoin L. Brodie; elbrodie@lbl.gov	temperate woodand biome [ENVO_01000221]; temperate coniferous forest biome [ENVO_01000211]	Blodgett forest	soil sieved to 2 mm
BE201907092COP3040	2COPA3040	IEBWE00A9	IEBWE009V	2021-04-21	Soil	Section of core collected in-between heated plot 2H and unheated control plot 2C from a deep soil warming experiment; outside the zone affected by experimental warming (over three meters away)	Chracterization of enzyme kinetics and temperature sensitivity through the soil profile	Eoin L. Brodie	2019-07-09	Collected with a multi-stage corer 5 cm in diameter using a 10 kg hand-held slide-hammer	LBNL Belowground Biogeochemistry SFA	38.9122	-120.661	GPS	Temperate mixed conifer forest	United States	1370	meter	0.3	0.4	meter	mountain forest soil [ENVO_00005769]; forest soil [ENVO_00002261]; mountain [ENVO:00000081]	2021-04-21	Lawrence Berkeley National Laboratory; CA; USA	Eoin L. Brodie; elbrodie@lbl.gov	temperate woodand biome [ENVO_01000221]; temperate coniferous forest biome [ENVO_01000211]	Blodgett forest	soil sieved to 2 mm
BE201907092COP4050	2COPA4050	IEBWE00AA	IEBWE009V	2021-04-21	Soil	Section of core collected in-between heated plot 2H and unheated control plot 2C from a deep soil warming experiment; outside the zone affected by experimental warming (over three meters away)	Chracterization of enzyme kinetics and temperature sensitivity through the soil profile	Eoin L. Brodie	2019-07-09	Collected with a multi-stage corer 5 cm in diameter using a 10 kg hand-held slide-hammer	LBNL Belowground Biogeochemistry SFA	38.9122	-120.661	GPS	Temperate mixed conifer forest	United States	1370	meter	0.4	0.5	meter	mountain forest soil [ENVO_00005769]; forest soil [ENVO_00002261]; mountain [ENVO:00000081]	2021-04-21	Lawrence Berkeley National Laboratory; CA; USA	Eoin L. Brodie; elbrodie@lbl.gov	temperate woodand biome [ENVO_01000221]; temperate coniferous forest biome [ENVO_01000211]	Blodgett forest	soil sieved to 2 mm
BE201907092COP5060	2COPA5060	IEBWE00AB	IEBWE009V	2021-04-21	Soil	Section of core collected in-between heated plot 2H and unheated control plot 2C from a deep soil warming experiment; outside the zone affected by experimental warming (over three meters away)	Chracterization of enzyme kinetics and temperature sensitivity through the soil profile	Eoin L. Brodie	2019-07-09	Collected with a multi-stage corer 5 cm in diameter using a 10 kg hand-held slide-hammer	LBNL Belowground Biogeochemistry SFA	38.9122	-120.661	GPS	Temperate mixed conifer forest	United States	1370	meter	0.5	0.6	meter	mountain forest soil [ENVO_00005769]; forest soil [ENVO_00002261]; mountain [ENVO:00000081]	2021-04-21	Lawrence Berkeley National Laboratory; CA; USA	Eoin L. Brodie; elbrodie@lbl.gov	temperate woodand biome [ENVO_01000221]; temperate coniferous forest biome [ENVO_01000211]	Blodgett forest	soil sieved to 2 mm
BE201907092COP6070	2COPA6070	IEBWE00AC	IEBWE009V	2021-04-21	Soil	Section of core collected in-between heated plot 2H and unheated control plot 2C from a deep soil warming experiment; outside the zone affected by experimental warming (over three meters away)	Chracterization of enzyme kinetics and temperature sensitivity through the soil profile	Eoin L. Brodie	2019-07-09	Collected with a multi-stage corer 5 cm in diameter using a 10 kg hand-held slide-hammer	LBNL Belowground Biogeochemistry SFA	38.9122	-120.661	GPS	Temperate mixed conifer forest	United States	1370	meter	0.6	0.7	meter	mountain forest soil [ENVO_00005769]; forest soil [ENVO_00002261]; mountain [ENVO:00000081]	2021-04-21	Lawrence Berkeley National Laboratory; CA; USA	Eoin L. Brodie; elbrodie@lbl.gov	temperate woodand biome [ENVO_01000221]; temperate coniferous forest biome [ENVO_01000211]	Blodgett forest	soil sieved to 2 mm
BE201907092COP7080	2COPA7080	IEBWE00AD	IEBWE009V	2021-04-21	Soil	Section of core collected in-between heated plot 2H and unheated control plot 2C from a deep soil warming experiment; outside the zone affected by experimental warming (over three meters away)	Chracterization of enzyme kinetics and temperature sensitivity through the soil profile	Eoin L. Brodie	2019-07-09	Collected with a multi-stage corer 5 cm in diameter using a 10 kg hand-held slide-hammer	LBNL Belowground Biogeochemistry SFA	38.9122	-120.661	GPS	Temperate mixed conifer forest	United States	1370	meter	0.7	0.8	meter	mountain forest soil [ENVO_00005769]; forest soil [ENVO_00002261]; mountain [ENVO:00000081]	2021-04-21	Lawrence Berkeley National Laboratory; CA; USA	Eoin L. Brodie; elbrodie@lbl.gov	temperate woodand biome [ENVO_01000221]; temperate coniferous forest biome [ENVO_01000211]	Blodgett forest	soil sieved to 2 mm
BE201907092COP8090	2COPA8090	IEBWE00AE	IEBWE009V	2021-04-21	Soil	Section of core collected in-between heated plot 2H and unheated control plot 2C from a deep soil warming experiment; outside the zone affected by experimental warming (over three meters away)	Chracterization of enzyme kinetics and temperature sensitivity through the soil profile	Eoin L. Brodie	2019-07-09	Collected with a multi-stage corer 5 cm in diameter using a 10 kg hand-held slide-hammer	LBNL Belowground Biogeochemistry SFA	38.9122	-120.661	GPS	Temperate mixed conifer forest	United States	1370	meter	0.8	0.9	meter	mountain forest soil [ENVO_00005769]; forest soil [ENVO_00002261]; mountain [ENVO:00000081]	2021-04-21	Lawrence Berkeley National Laboratory; CA; USA	Eoin L. Brodie; elbrodie@lbl.gov	temperate woodand biome [ENVO_01000221]; temperate coniferous forest biome [ENVO_01000211]	Blodgett forest	soil sieved to 2 mm
BE201907093COP0010	3COPA0010	IEBWE00AF	IEBWE009W	2021-04-21	Soil	Section of core collected in-between heated plot 3H and unheated control plot 3C from a deep soil warming experiment; outside the zone affected by experimental warming (over three meters away)	Chracterization of enzyme kinetics and temperature sensitivity through the soil profile	Eoin L. Brodie	2019-07-09	Collected with a multi-stage corer 5 cm in diameter using a 10 kg hand-held slide-hammer	LBNL Belowground Biogeochemistry SFA	38.912	-120.661	GPS	Temperate mixed conifer forest	United States	1370	meter	0	0.1	meter	mountain forest soil [ENVO_00005769]; forest soil [ENVO_00002261]; mountain [ENVO:00000081]	2021-04-21	Lawrence Berkeley National Laboratory; CA; USA	Eoin L. Brodie; elbrodie@lbl.gov	temperate woodand biome [ENVO_01000221]; temperate coniferous forest biome [ENVO_01000211]	Blodgett forest	soil sieved to 2 mm
BE201907093COP1020	3COPA1020	IEBWE00AG	IEBWE009W	2021-04-21	Soil	Section of core collected in-between heated plot 3H and unheated control plot 3C from a deep soil warming experiment; outside the zone affected by experimental warming (over three meters away)	Chracterization of enzyme kinetics and temperature sensitivity through the soil profile	Eoin L. Brodie	2019-07-09	Collected with a multi-stage corer 5 cm in diameter using a 10 kg hand-held slide-hammer	LBNL Belowground Biogeochemistry SFA	38.912	-120.661	GPS	Temperate mixed conifer forest	United States	1370	meter	0.1	0.2	meter	mountain forest soil [ENVO_00005769]; forest soil [ENVO_00002261]; mountain [ENVO:00000081]	2021-04-21	Lawrence Berkeley National Laboratory; CA; USA	Eoin L. Brodie; elbrodie@lbl.gov	temperate woodand biome [ENVO_01000221]; temperate coniferous forest biome [ENVO_01000211]	Blodgett forest	soil sieved to 2 mm
BE201907093COP2030	3COPA2030	IEBWE00AH	IEBWE009W	2021-04-21	Soil	Section of core collected in-between heated plot 3H and unheated control plot 3C from a deep soil warming experiment; outside the zone affected by experimental warming (over three meters away)	Chracterization of enzyme kinetics and temperature sensitivity through the soil profile	Eoin L. Brodie	2019-07-09	Collected with a multi-stage corer 5 cm in diameter using a 10 kg hand-held slide-hammer	LBNL Belowground Biogeochemistry SFA	38.912	-120.661	GPS	Temperate mixed conifer forest	United States	1370	meter	0.2	0.3	meter	mountain forest soil [ENVO_00005769]; forest soil [ENVO_00002261]; mountain [ENVO:00000081]	2021-04-21	Lawrence Berkeley National Laboratory; CA; USA	Eoin L. Brodie; elbrodie@lbl.gov	temperate woodand biome [ENVO_01000221]; temperate coniferous forest biome [ENVO_01000211]	Blodgett forest	soil sieved to 2 mm
BE201907093COP3040	3COPA3040	IEBWE00AI	IEBWE009W	2021-04-21	Soil	Section of core collected in-between heated plot 3H and unheated control plot 3C from a deep soil warming experiment; outside the zone affected by experimental warming (over three meters away)	Chracterization of enzyme kinetics and temperature sensitivity through the soil profile	Eoin L. Brodie	2019-07-09	Collected with a multi-stage corer 5 cm in diameter using a 10 kg hand-held slide-hammer	LBNL Belowground Biogeochemistry SFA	38.912	-120.661	GPS	Temperate mixed conifer forest	United States	1370	meter	0.3	0.4	meter	mountain forest soil [ENVO_00005769]; forest soil [ENVO_00002261]; mountain [ENVO:00000081]	2021-04-21	Lawrence Berkeley National Laboratory; CA; USA	Eoin L. Brodie; elbrodie@lbl.gov	temperate woodand biome [ENVO_01000221]; temperate coniferous forest biome [ENVO_01000211]	Blodgett forest	soil sieved to 2 mm
BE201907093COP4050	3COPA4050	IEBWE00AJ	IEBWE009W	2021-04-21	Soil	Section of core collected in-between heated plot 3H and unheated control plot 3C from a deep soil warming experiment; outside the zone affected by experimental warming (over three meters away)	Chracterization of enzyme kinetics and temperature sensitivity through the soil profile	Eoin L. Brodie	2019-07-09	Collected with a multi-stage corer 5 cm in diameter using a 10 kg hand-held slide-hammer	LBNL Belowground Biogeochemistry SFA	38.912	-120.661	GPS	Temperate mixed conifer forest	United States	1370	meter	0.4	0.5	meter	mountain forest soil [ENVO_00005769]; forest soil [ENVO_00002261]; mountain [ENVO:00000081]	2021-04-21	Lawrence Berkeley National Laboratory; CA; USA	Eoin L. Brodie; elbrodie@lbl.gov	temperate woodand biome [ENVO_01000221]; temperate coniferous forest biome [ENVO_01000211]	Blodgett forest	soil sieved to 2 mm
BE201907093COP5060	3COPA5060	IEBWE00AK	IEBWE009W	2021-04-21	Soil	Section of core collected in-between heated plot 3H and unheated control plot 3C from a deep soil warming experiment; outside the zone affected by experimental warming (over three meters away)	Chracterization of enzyme kinetics and temperature sensitivity through the soil profile	Eoin L. Brodie	2019-07-09	Collected with a multi-stage corer 5 cm in diameter using a 10 kg hand-held slide-hammer	LBNL Belowground Biogeochemistry SFA	38.912	-120.661	GPS	Temperate mixed conifer forest	United States	1370	meter	0.5	0.6	meter	mountain forest soil [ENVO_00005769]; forest soil [ENVO_00002261]; mountain [ENVO:00000081]	2021-04-21	Lawrence Berkeley National Laboratory; CA; USA	Eoin L. Brodie; elbrodie@lbl.gov	temperate woodand biome [ENVO_01000221]; temperate coniferous forest biome [ENVO_01000211]	Blodgett forest	soil sieved to 2 mm
BE201907093COP6070	3COPA6070	IEBWE00AL	IEBWE009W	2021-04-21	Soil	Section of core collected in-between heated plot 3H and unheated control plot 3C from a deep soil warming experiment; outside the zone affected by experimental warming (over three meters away)	Chracterization of enzyme kinetics and temperature sensitivity through the soil profile	Eoin L. Brodie	2019-07-09	Collected with a multi-stage corer 5 cm in diameter using a 10 kg hand-held slide-hammer	LBNL Belowground Biogeochemistry SFA	38.912	-120.661	GPS	Temperate mixed conifer forest	United States	1370	meter	0.6	0.7	meter	mountain forest soil [ENVO_00005769]; forest soil [ENVO_00002261]; mountain [ENVO:00000081]	2021-04-21	Lawrence Berkeley National Laboratory; CA; USA	Eoin L. Brodie; elbrodie@lbl.gov	temperate woodand biome [ENVO_01000221]; temperate coniferous forest biome [ENVO_01000211]	Blodgett forest	soil sieved to 2 mm
BE201907093COP7080	3COPA7080	IEBWE00AM	IEBWE009W	2021-04-21	Soil	Section of core collected in-between heated plot 3H and unheated control plot 3C from a deep soil warming experiment; outside the zone affected by experimental warming (over three meters away)	Chracterization of enzyme kinetics and temperature sensitivity through the soil profile	Eoin L. Brodie	2019-07-09	Collected with a multi-stage corer 5 cm in diameter using a 10 kg hand-held slide-hammer	LBNL Belowground Biogeochemistry SFA	38.912	-120.661	GPS	Temperate mixed conifer forest	United States	1370	meter	0.7	0.8	meter	mountain forest soil [ENVO_00005769]; forest soil [ENVO_00002261]; mountain [ENVO:00000081]	2021-04-21	Lawrence Berkeley National Laboratory; CA; USA	Eoin L. Brodie; elbrodie@lbl.gov	temperate woodand biome [ENVO_01000221]; temperate coniferous forest biome [ENVO_01000211]	Blodgett forest	soil sieved to 2 mm
BE201907093COP8090	3COPA8090	IEBWE00AN	IEBWE009W	2021-04-21	Soil	Section of core collected in-between heated plot 3H and unheated control plot 3C from a deep soil warming experiment; outside the zone affected by experimental warming (over three meters away)	Chracterization of enzyme kinetics and temperature sensitivity through the soil profile	Eoin L. Brodie	2019-07-09	Collected with a multi-stage corer 5 cm in diameter using a 10 kg hand-held slide-hammer	LBNL Belowground Biogeochemistry SFA	38.912	-120.661	GPS	Temperate mixed conifer forest	United States	1370	meter	0.8	0.9	meter	mountain forest soil [ENVO_00005769]; forest soil [ENVO_00002261]; mountain [ENVO:00000081]	2021-04-21	Lawrence Berkeley National Laboratory; CA; USA	Eoin L. Brodie; elbrodie@lbl.gov	temperate woodand biome [ENVO_01000221]; temperate coniferous forest biome [ENVO_01000211]	Blodgett forest	soil sieved to 2 mm
